# Supplementary material for: Micro-RNA profiles of pathology and resilience in posterior cingulate cortex of cognitively intact elders
Source: Brain Commun. 2024 Mar 7;6(2):fcae082. doi: 10.1093/braincomms/fcae082 (PMC10988646; doi:10.1093/braincomms/fcae082)
Supplement: fcae082_Supplementary_Data [file fcae082_supplementary_data.zip]

Archive with 2 entries (2 files):
- Supplementary_Tables_2-7.xlsx
- Supplementary_Table_1.xlsx
