# Supplementary material for: Micro-RNA profiles of pathology and resilience in posterior cingulate cortex of cognitively intact elders
Source: Brain Commun. 2024 Mar 7;6(2):fcae082. doi: 10.1093/braincomms/fcae082 (PMC10988646; doi:10.1093/braincomms/fcae082)
Supplement: fcae082_Supplementary_Data [file fcae082_supplementary_data.zip › Supplementary_Tables_2-7.xlsx]

## Sheet: SUPPL TABLE 2
Supplemental Table 2: Association between miRNA levels and subject factors derived from RNA-Seq on posterior cingulate cortex samples.
miRNA [chr]	dem neut	dem incr	neuro-path incr	screen incr	cog incr	dem decr	neuro-path decr	screen decr	cog decr
direct correlation (incr:incr)
MIR10399 [7]				↑gcs	↑epi
MIR1179 [15]		↑age	↑bra
MIR1233-1 [15]			↑bra, ↑niar
MIR1236 [6]				↑gcs	↑wor, ↑spe
MIR124-2HG [8]			↑bra		↑ori
MIR124-3 [20]		↑edu			↑sem
MIR1256 [1]			↑bra, ↑niar
MIR1267 [13]			↑bra		↑ori
MIR134 [14]		↑age	↑bra, ↑niar
MIR17HG [13]	fem				↑wor
MIR1914 [20]	male				↑spe
MIR2681 [13]			↑bra		↑ori
MIR3170 [13]				↑mmse	↑wor
MIR3175 [15]		↑edu	↑bra, ↑niar
MIR329-1 [14]	male			↑mmse
MIR330 [19]		↑age			↑ori
MIR331 [12]			↑bra*		↑ori
MIR34A [1]				↑mmse	↑wor
MIR3674 [8]			↑bra, ↑niar
MIR3679 [2]		↑edu	↑bra		↑ori
MIR376A1 [14]				↑gcs	↑epi
MIR378B [3]			↑bra		↑ori
MIR3944 [10]		↑edu			↑epi
MIR4256 [1]					↑wor, ↑spe
MIR4274 [4]	fem				↑wor
MIR4319 [18]		↑age	↑bra
MIR4477A [20]			↑bra		↑ori
MIR4534 [22]	fem				↑wor
MIR4656 [7]				↑gcs	↑epi
MIR4658 [7]		↑edu			↑sem, ↑wor, ↑spe*
MIR4705 [13]		↑age			↑ori
MIR4764 [22]				↑gcs	↑epi
MIR4787 [3]		↑age	↑bra
MIR4793 [3]				↑gcs	↑sem
MIR487A [14]				↑gcs	↑epi
MIR5004 [6]	fem			↑gcs	↑sem
MIR548AY [3]				↑mmse	↑spe
MIR5572 [15]		↑age	↑bra
MIR580 [5]			↑bra		↑ori
MIR600HG [9]		↑age	↑bra		↑ori
MIR611 [11]		↑edu		↑gcs	↑epi, ↑ori
MIR639 [19]	fem				↑wor
MIR645 [20]				↑gcs	↑wor, ↑spe
MIR6719 [19]				↑gcs	↑epi, ↑wor
MIR6729 [1]				↑gcs	↑spe
MIR6781 [17]				↑gcs	↑epi
MIR6846 [8]				↑gcs	↑wor
MIR6892 [7]				↑mmse	↑spe
MIR922 [3]			↑bra		↑ori
MIR941-1 [20]				↑gcs	↑epi, ↑spe
MIR9985 [Y]			↑bra		↑ori
inverse correlation (incr:decr)
MIR181B2 [9]								↓gcs	↓epi, ↓sem
MIR1915 [10]							↓bra		↓sem
MIR1972-1 [16]								↓gcs	↓epi
MIR2355 [2]								↓gcs	↓sem
MIR3137 [3]								↓gcs	↓epi
MIR323A [14]								↓gcs	↓sem
MIR340 [5]								↓gcs	↓epi, ↓sem, ↓ori
MIR3612 [12]								↓gcs	↓epi
MIR3613 [13]									↓epi, ↓sem, ↓ori
MIR3622B [8]								↓gcs	↓sem*
MIR3650 [5]	fem					↓edu
MIR3657 [12]								↓gcs	↓epi
MIR381HG [14]						↓edu			↓sem
MIR425 [3]							↓cer	↓mmse
MIR4324 [19]	fem						↓niar
MIR4426 [1]								↓gcs	↓epi, ↓sem
MIR4512 [15]						↓edu			↓sem
MIR4515 [15]								↓gcs	↓epi, ↓sem
MIR4659B [8]	fem					↓edu
MIR4771-1 [2]								↓gcs	↓wor
MIR548I3 [8]							↓bra		↓ori
MIR548N [7]									↓sem, ↓ori
MIR548O2 [20]								↓gcs	↓epi, ↓sem*
MIR5695 [19]								↓gcs	↓sem
MIR636 [17]						↓edu			↓sem
MIR6511B2 [16]							↓bra		↓ori
MIR665 [14]						↓edu			↓epi
MIR6730 [1]						↓age	↓bra		↓ori
MIR6849 [8]						↓age	↓bra
MIR6865 [17]	male								↓ori
MIR6873 [6]							↓bra		↓wor
MIR8087 [11]								↓gcs	↓epi, ↓sem, ↓wor
MIR942 [1]						↓edu			↓sem
mixed correlation (incr:incr and incr:decr)
MIR10397 [5]			↑cer				↓niar
MIR10526 [11]					↑spe				↓ori
MIR10527 [12]		↑age				↓edu		↓gcs	↓epi, ↓sem*, ↓spe
MIR1185-2 [14]					↑ori	↓age
MIR1-1HG-AS1 [20]		↑age			↑ori	↓edu
MIR12131 [6]				↑mmse					↓spe
MIR1249 [22]			↑niar		↑spe*		↓cer
MIR1270 [19]				↑mmse					↓spe
MIR1304 [11]		↑age			↑ori	↓edu			↓sem
MIR154 [14]				↑mmse				↓gcs
MIR2053 [8]		↑age							↓epi
MIR29B2 [1]					↑spe		↓cer
MIR30C2 [6]				↑mmse					↓sem
MIR3178 [16]					↑sem	↓age
MIR3179-1 [16]		↑age				↓edu			↓epi
MIR3180-1 [16]		↑age				↓edu
MIR3197 [21]		↑age				↓age
MIR3198-2 [12]					↑ori				↓epi, ↓sem
MIR337 [14]		↑age					↓cer	↓gcs	↓sem
MIR3619 [22]			↑niar				↓cer
MIR378D2 [8]			↑cer				↓niar
MIR3936HG [5]		↑age				↓edu			↓sem
MIR3939 [6]		↑age							↓epi
MIR3975 [18]		↑age	↑bra						↓sem
MIR4257 [1]			↑niar				↓cer		↓epi
MIR4304 [12]		↑age							↓wor
MIR4311 [15]			↑cer		↑ori		↓niar
MIR4313 [15]					↑ori				↓wor
MIR4318 [18]			↑bra						↓sem
MIR4648 [7]			↑niar				↓cer
MIR4766 [22]			↑cer				↓bra
MIR487B [14]				↑mmse		↓age
MIR491 [9]		↑age	↑bra						↓sem
MIR496 [14]		↑edu	↑niar				↓cer
MIR548BC [17]				↑mmse		↓edu
MIR548F2 [2]			↑niar						↓sem
MIR548I1 [3]			↑cer			↓edu
MIR550A2 [7]				↑mmse				↓gcs	↓epi, ↓sem
MIR571 [4]			↑cer				↓niar
MIR578 [4]		↑age	↑bra						↓sem
MIR6076 [14]			↑cer			↓edu
MIR612 [11]					↑spe		↓niar
MIR618 [12]					↑spe			↓mmse
MIR620 [12]					↑wor				↓epi
MIR6529 [3]				↑mmse					↓epi
MIR659 [22]			↑niar						↓epi, ↓sem
MIR663A [20]		↑age							↓epi
MIR6772 [16]		↑age							↓sem
MIR6785 [17]			↑bra, ↑niar				↓cer
MIR6799 [19]			↑niar						↓epi, ↓sem
MIR6817 [22]			↑niar				↓cer
MIR6829 [3]		↑age						↓gcs	↓wor
MIR6832 [6]		↑age						↓mmse
MIR6880 [12]					↑sem		↓niar
MIR920 [12]		↑age	↑bra						↓sem
MIR941-2 [20]					↑spe		↓cer
MIR943 [4]		↑edu					↓cer
MIR99AHG [21]				↑mmse		↓edu
* significant at p < 0.0005, ↑ denotes increased years (age, edu), pathology (bra, cer, niar), or performance (gcs, mmse, epi, ori, sem, spe, wor) associates with increased expression of miRNA, ↓ denotes decreased years (age, edu), pathology (bra, cer, niar), or performance (gcs, mmse, epi, ori, sem, spe, wor) associates with increased expression of miRNA Note that the with the NIA-Reagan score, …

## Sheet: SUPPL TABLE 3
Supplemental Table 3: Subject data correlations with cognitive test scores
	age at death1	sex2	education level3	ApoE genotype4	MMSE	GCS
episodic memory	-0.22	-0.13	0.28	0.09	0.01	0.82 ‡
East Boston delayed recall	0.01	-0.25	0.03	0.37	-0.08	0.59 *
East Boston immediate recall	-0.16	-0.22	0.04	0.11	0.16	0.53 *
logical memory I immediate	-0.22	-0.02	0.36	0.04	-0.17	0.59 *
logical memory II delayed	-0.17	-0.06	0.27	0.16	-0.15	0.76 †
word list	-0.13	0.22	-0.04	-0.21	0.29	0.21
word list recall	-0.05	0.05	0.15	-0.01	0.16	0.35
word list recognition	-0.06	-0.09	-0.08	-0.15	-0.04	-0.01
semantic memory	-0.41	-0.22	0.53 *	0.08	0.08	0.75 **
Boston naming 15 items	-0.36	-0.02	0.37	0.13	-0.13	0.39
category fluency fruits	-0.22	0.47	0.38	-0.1	0.28	0.37
extended range vocabulary	-0.02	-0.47	0.09	-0.06	0.12	0.51 *
reading test 10 items	-0.2	-0.1	0.13	0.12	0.15	0.42
working memory	-0.02	-0.38	0.14	0.18	-0.03	0.56 *
alpha span	-0.23	-0.42	0.13	0.07	0.1	0.50 *
digits backward	0.05	-0.15	0.13	0	0.09	0.4
digits forward	-0.02	-0.29	0.07	0.22	-0.21	0.4
digit ordering	0.18	-0.06	-0.05	0.02	0.01	0.34
perceptual orientation	0.04	-0.18	-0.07	-0.13	0.16	0.3
line orientation	0.01	-0.45	-0.05	0.23	-0.11	0.27
progressive matrices 16 items	-0.07	0.19	0.15	-0.4	0.26	0.3
progressive matrices subset 9 items	-0.14	0.34	0.26	-0.17	0.17	0.44
perceptual speed	-0.18	0.24	0.28	-0.23	0.17	0.36
number comparison	-0.05	0.28	0.4	-0.32	0.13	0.21
symbol digits modality oral	-0.34	0.24	0.11	-0.06	0.17	0.38
other
complex ideational matrix	-0.36	-0.23	-0.18	-0.06	0.28	0.24
Abbreviations: *, p < 0.01; **, p < 0.0001; †, p < 0.00001; ‡, p < 0.000001; GCS, global cognitive score; MMSE, mini-mental state examination
1 Positive correlation associates better performance on cognitive test with older age at death; negative correlation associates better performance on cognitive test with younger age at death.
2 Positive correlation associates better performance on cognitive test with female biological sex; negative correlation associates better performance on cognitive test with male biological sex.
3 Education level represents the number of years of regular school reported at baseline cognitive testing. Positive correlation associates better performance on cognitive test with more years of education; negative correlation associates better performance on cognitive test with less years of education.
4 Positive correlation associates better performance on cognitive test with genotype epsilon4/epsilon3; negative correlation associates better performance on cognitive test with genotype epsilon2/epsilon3.
All tests are spearman rank correlation, with point biserial for binary data (performs same as Spearman rank correlation). The rho is provided and the p value is conducted with the t distribution, values < 0.01 are signified.

## Sheet: SUPPL TABLE 4
Supplemental Table 4: Functional analysis for miRNAs positively associated with MMSE scores
KEGG pathway	p-value	#genes	#miRNAs	KEGG hierarchy	KEGG hierarchy
Prion disease	1.28343e-11	17	5	6. Human Diseases	6.7 Neurodegenerative disease
Proteoglycans in cancer	1.94843e-10	92	8	6. Human Diseases	6.1 Cancer: overview
Adherens junction	3.55524e-08	40	7	4. Cellular Processes	4.3 Cellular community - eukaryotes
Glioma	1.81215e-07	37	9	6. Human Diseases	6.2 Cancer: specific types
Transcriptional misregulation in cancer	2.39445e-07	83	10	6. Human Diseases	6.1 Cancer: overview
Chronic myeloid leukemia	1.27476e-06	43	9	6. Human Diseases	6.2 Cancer: specific types
Fatty acid biosynthesis	1.27476e-06	5	5	1. Metabolism	1.3 Lipid metabolism
Pancreatic cancer	1.27476e-06	41	8	6. Human Diseases	6.2 Cancer: specific types
Cell cycle	1.33213e-06	65	8	4. Cellular Processes	4.2 Cell growth and death
Colorectal cancer	1.62588e-06	37	7	6. Human Diseases	6.2 Cancer: specific types
Prostate cancer	2.65127e-06	52	8	6. Human Diseases	6.2 Cancer: specific types
Hippo signaling pathway	3.40428e-06	67	9	3. Environmental Information Processing	3.2 Signal transduction
Viral carcinogenesis	3.40428e-06	93	9	6. Human Diseases	6.1 Cancer: overview
Pathways in cancer	5.90885e-06	154	10	6. Human Diseases	6.1 Cancer: overview
Hepatitis B	1.27114e-05	67	8	6. Human Diseases	6.3 Infectious disease: viral
p53 signaling pathway	2.03173e-05	40	9	4. Cellular Processes	4.2 Cell growth and death
Renal cell carcinoma	3.73298e-05	37	9	6. Human Diseases	6.2 Cancer: specific types
Other types of O-glycan biosynthesis	0.000116191	15	7	1. Metabolism	1.7 Glycan biosynthesis and metabolism
Bladder cancer	0.000134076	25	7	6. Human Diseases	6.2 Cancer: specific types
Melanoma	0.000194169	37	8	6. Human Diseases	6.2 Cancer: specific types
Focal adhesion	0.000220104	93	11	4. Cellular Processes	4.3 Cellular community - eukaryotes
Thyroid cancer	0.000246673	18	6	6. Human Diseases	6.2 Cancer: specific types
Endocytosis	0.000305927	86	10	4. Cellular Processes	4.1 Transport and catabolism
Central carbon metabolism in cancer	0.000351481	34	5	6. Human Diseases	6.1 Cancer: overview
HIF-1 signaling pathway	0.000351481	51	9	3. Environmental Information Processing	3.2 Signal transduction
Non-small cell lung cancer	0.000433896	30	7	6. Human Diseases	6.2 Cancer: specific types
Endometrial cancer	0.000433906	29	6	6. Human Diseases	6.2 Cancer: specific types
Thyroid hormone signaling pathway	0.0017262	55	7	5. Organismal Systems	5.2 Endocrine system
mTOR signaling pathway	0.00201565	31	9	3. Environmental Information Processing	3.2 Signal transduction
Human T-cell leukemia virus 1 infection	0.00285265	104	10	6. Human Diseases	6.3 Infectious disease: viral
Apoptosis	0.00387385	40	6	4. Cellular Processes	4.2 Cell growth and death
Regulation of actin cytoskeleton	0.00420358	86	10	4. Cellular Processes	4.5 Cell motility
Fatty acid metabolism	0.00447891	16	5	1. Metabolism	1.0 Global and overview maps
Bacterial invasion of epithelial cells	0.00461417	37	7	6. Human Diseases	6.4 Infectious disease: bacterial
DNA replication	0.00481245	19	5	2. Genetic Information Processing	2.4 Replication and repair
TNF signaling pathway	0.00531489	45	8	3. Environmental Information Processing	3.2 Signal transduction
MAPK signaling pathway	0.00616676	100	9	3. Environmental Information Processing	3.2 Signal transduction
Alcoholism	0.0088909	76	8	6. Human Diseases	6.8 Substance dependence
ErbB signaling pathway	0.00999431	42	9	3. Environmental Information Processing	3.2 Signal transduction
Acute myeloid leukemia	0.0125556	29	8	6. Human Diseases	6.2 Cancer: specific types
Small cell lung cancer	0.0151545	39	9	6. Human Diseases	6.2 Cancer: specific types
PI3K-Akt signaling pathway	0.0203246	129	11	3. Environmental Information Processing	3.2 Signal transduction
Lysine degradation	0.0360577	20	7	1. Metabolism	1.5 Amino acid metabolism
Vibrio cholerae infection	0.0373476	26	9	6. Human Diseases	6.4 Infectious disease: bacterial
Dorso-ventral axis formation	0.0410026	15	7	5. Organismal Systems	5.8 Development and regeneration
Glycosphingolipid biosynthesis - lacto and neolacto series	0.0410026	10	5	1. Metabolism	1.7 Glycan biosynthesis and metabolism
Neurotrophin signaling pathway	0.0459346	49	9	5. Organismal Systems	5.6 Nervous system
Choline metabolism in cancer	0.0479284	44	8	6. Human Diseases	6.1 Cancer: overview
N-Glycan biosynthesis	0.0479284	22	8	1. Metabolism	1.7 Glycan biosynthesis and metabolism
Progesterone-mediated oocyte maturation	0.0479284	38	8	5. Organismal Systems	5.2 Endocrine system
Prolactin signaling pathway	0.0479284	31	7	5. Organismal Systems	5.2 Endocrine system

## Sheet: SUPPL TABLE 5
Supplemental Table 5: Functional analysis for miRNAs negatively associated with MMSE scores
KEGG pathway	p-value	#genes	#miRNAs	KEGG hierarchy	KEGG hierarchy
Fatty acid biosynthesis	3e-30	1	1	1. Metabolism	1.3 Lipid metabolism
Fatty acid metabolism	4e-13	3	2	1. Metabolism	1.0 Global and overview maps
Hippo signaling pathway	0.00180576	8	3	3. Environmental Information Processing	3.2 Signal transduction
Lysine degradation	0.00209349	6	2	1. Metabolism	1.5 Amino acid metabolism
Transcriptional misregulation in cancer	0.00610067	7	3	6. Human Diseases	6.1 Cancer: overview
N-Glycan biosynthesis	0.00887887	4	3	1. Metabolism	1.7 Glycan biosynthesis and metabolism
Long-term depression	0.010464	3	3	5. Organismal Systems	5.6 Nervous system
Cell cycle	0.0118563	13	3	4. Cellular Processes	4.2 Cell growth and death
Non-homologous end-joining	0.0321031	3	2	2. Genetic Information Processing	2.4 Replication and repair
Cocaine addiction	0.037325	4	3	6. Human Diseases	6.8 Substance dependence
Valine, leucine and isoleucine biosynthesis	0.0467917	1	1	1. Metabolism	1.5 Amino acid metabolism
Metabolic pathways	0.049696	35	3	1. Metabolism	1.0 Global and overview maps

## Sheet: SUPPL TABLE 6
Supplemental Table 6: Functional analysis for miRNAs associated with neuropathology scores
KEGG pathway	p-value	#genes	#miRNAs	KEGG hierarchy	KEGG hierarchy
Fatty acid biosynthesis	9.02979e-23	2	1	1. Metabolism	1.3 Lipid metabolism
Fatty acid metabolism	8.7389e-07	3	2	1. Metabolism	1.0 Global and overview maps
Lysine degradation	0.0003697	8	4	1. Metabolism	1.5 Amino acid metabolism
Oocyte meiosis	0.00896801	15	4	4. Cellular Processes	4.2 Cell growth and death
p53 signaling pathway	0.00896801	14	3	4. Cellular Processes	4.2 Cell growth and death
One carbon pool by folate	0.0109359	4	2	1. Metabolism	1.8 Metabolism of cofactors and vitamins

## Sheet: SUPPL TABLE 7
Supplemental Table 7: StarMir mRNA prediction probabilities*
miRNA	ADAM10	BACE1	PSEN1	GSK3B	REST	MME	ADAM17	APP	MAPK13	MAPT	PSEN2	IL1A	IL1B	IL6	CDK5	GSK3A
12118	0.56 ±0.09	0.61 ±0.20	0.61 ±0.08	0.53 ±0.24	0.49 ±0.04	0.64 ±0.04	0.56 ±0.09	0.56 ±NA	0.58 ±0.06	0.63 ±0.14	NA	0.63 ±NA	NA	0.72 ±0.36	0.66 ±NA	0.55 ±0.14
134-3p	0.64 ±0.15	0.67 ±0.05	0.52 ±0.11	0.57 ±0.08	0.63 ±0.08	0.61 ±0.10	0.56 ±0.08	0.58 ±NA	0.54 ±0.05	0.54 ±0.14	0.43 ±0.03	0.61 ±NA	0.73 ±NA	0.49 ±NA	0.51 ±0.07	NA
4521	0.66 ±0.22	0.55 ±0.19	0.62 ±NA	0.55 ±0.09	0.63 ±0.05	0.76 ±0.08	0.69 ±NA	0.52 ±NA	0.59 ±0.20	0.68 ±0.17	0.53 ±NA	NA	NA	0.66 ±NA	NA	NA
4639-3p	0.50 ±0.08	0.51 ±NA	0.57 ±0.09	0.91 ±0.06	0.64 ±0.18	0.52 ±0.13	0.69 ±0.14	NA	0.60 ±NA	0.58 ±0.17	0.54 ±NA	0.54 ±0.14	0.73 ±NA	NA	NA	NA
3137	0.47 ±NA	NA	0.60 ±0.09	0.48 ±0.03	0.59 ±0.11	NA	0.72 ±0.01	0.65 ±NA	0.51 ±NA	0.50 ±NA	0.53 ±NA	NA	NA	NA	NA	NA
548a-3p	0.57 ±0.13	0.61 ±0.12	0.59 ±NA	0.62 ±0.03	0.61 ±0.11	0.51 ±0.08	0.48 ±0.06	NA	NA	NA	0.52 ±0.13	0.73 ±0.06	0.49 ±NA	0.69 ±NA	NA	NA
548aj-5p	0.61 ±0.11	0.59 ±0.10	0.58 ±0.12	0.54 ±0.08	0.64 ±0.15	NA	0.48 ±0.05	0.50 ±NA	0.59 ±0.05	0.66 ±NA	0.43 ±NA	0.62 ±0.23	NA	NA	NA	NA
617	0.64 ±0.11	0.60 ±0.20	0.73 ±0.12	0.68 ±0.15	0.59 ±0.09	0.72 ±0.35	0.43 ±NA	0.47 ±0.02	NA	NA	0.52 ±0.09	0.59 ±NA	NA	0.64 ±NA	NA	NA
12121	0.54 ±NA	0.54 ±0.02	0.49 ±0.10	0.65 ±0.13	0.60 ±0.11	NA	NA	0.52 ±0.04	0.64 ±0.13	NA	NA	NA	0.65 ±NA	NA	NA	NA
1302	0.65 ±0.04	0.55 ±0.09	0.58 ±0.14	0.61 ±NA	NA	0.54 ±0.09	0.46 ±NA	0.60 ±0.22	NA	0.42 ±NA	0.81 ±NA	NA	NA	NA	NA	0.51 ±NA
134-5p	0.64 ±0.05	0.56 ±0.16	0.59 ±0.08	0.56 ±0.10	0.60 ±0.03	0.58 ±0.03	NA	NA	0.57 ±0.10	0.56 ±NA	0.79 ±NA	0.71 ±NA	NA	0.50 ±NA	NA	NA
4528	0.61 ±0.10	0.61 ±0.17	0.56 ±0.11	0.42 ±NA	0.60 ±0.08	0.49 ±0.06	0.53 ±NA	0.52 ±NA	0.58 ±0.12	0.71 ±NA	NA	0.62 ±0.11	NA	NA	NA	NA
4705	0.64 ±0.05	0.50 ±NA	0.52 ±0.09	0.58 ±0.12	0.54 ±0.08	NA	NA	0.50 ±0.10	0.46 ±NA	NA	NA	0.78 ±0.03	NA	0.42 ±NA	NA	0.47 ±NA
5692b	0.60 ±0.10	0.54 ±0.08	0.67 ±0.16	0.51 ±0.07	0.58 ±0.14	0.61 ±0.09	0.42 ±NA	0.71 ±NA	NA	NA	NA	0.54 ±0.09	NA	NA	NA	NA
8061	0.51 ±0.06	0.51 ±NA	0.57 ±NA	0.69 ±0.11	0.55 ±0.10	0.58 ±0.05	0.61 ±0.15	NA	0.44 ±NA	NA	NA	NA	NA	NA	NA	NA
*Mean StarMir logit probabilities for multiple predicted miRNA/mRNA interactions ±SEM.
