# Supplementary material for: Micro-RNA profiles of pathology and resilience in posterior cingulate cortex of cognitively intact elders
Source: Brain Commun. 2024 Mar 7;6(2):fcae082. doi: 10.1093/braincomms/fcae082 (PMC10988646; doi:10.1093/braincomms/fcae082)
Supplement: fcae082_Supplementary_Data [file fcae082_supplementary_data.zip › Supplementary_Table_1.xlsx]

## Sheet: SUPPL TABLE 1
Supplemental Table 1: All data	count Ss expressed in	age [age_death] rho	age [age_death] p value	biol.sex [msex (f 0, m 1)] pearson r	biol.sex [msex (f 0, m 1)] pearson r p value	biol.sex [msex (f 0, m 1)] rho	biol.sex [msex (f 0, m 1)] rho p value	educ [educ] rho	educ [educ] p value	braak [braaksc] rho	braak [braaksc] p value	cerad [cerad] rho	cerad [cerad] p value	nia.reag [niareagansc] rho	nia.reag [niareagansc] p value	mmse [scmmse30] rho	mmse [scmmse30] p value	glob.cogn [globcog] rho	glob.cogn [globcog] p value	epis.mem [cog_ep] rho	epis.mem [cog_ep] p value	sem.mem [cog_se] rho	sem.mem [cog_se] p value	work.mem [cog_wo] rho	work.mem [cog_wo] p value	perc.orient [cog_po] rho	perc.orient [cog_po] p value	perc.speed [cog_ps] rho	perc.speed [cog_ps] p value	epis.mem. east.bost.del.recall [scebdr] rho	epis.mem. east.bost.del.recall [scebdr] p value	epis.mem. east.bost.imm.recall [scebmt] rho	epis.mem. east.bost.imm.recall [scebmt] p value	epis.mem. word.list [scwli] rho	epis.mem. word.list [scwli] p value	epis.mem. word.list.recall [scwlii] rho	epis.mem. word.list.recall [scwlii] p value	epis.mem. word.list.recog [scwliii] rho	epis.mem. word.list.recog [scwliii] p value	epis.mem. log.mem.imm [story] rho	epis.mem. log.mem.imm [story] p value	epis.mem. log.mem.del [delay] rho	epis.mem. log.mem.del [delay] p value	sem.mem read.test.10.items [scread] rho	sem.mem read.test.10.items [scread] p value	sem.mem. ext.rang.voc [scvocab] rho	sem.mem. ext.rang.voc [scvocab] p value	sem.mem. | lang. cat.fluenc.fruits [fruits] rho	sem.mem. | lang. cat.fluenc.fruits [fruits] p value
MIR100HG_chr11	26							-0.417928	0.033624
MIR10394_chr19	26
MIR10396A_chr21	26																															-0.409103	0.0379641
MIR10397_chr5	26											0.519854	0.0064881	0.417855	0.0336581
MIR10399_chr7	26																	0.439905	0.0245232	0.446784	0.0221262															0.463608	0.0170583					0.392771	0.0471628					0.464304	0.0168709
MIR10522_chr5	19																			0.47143	0.0415922
MIR10523_chr5	26											-0.406823	0.0391546
MIR10525_chr7	21									-0.541524	0.011232																													-0.457469	0.0370559
MIR10526_chr11	19																									-0.464224	0.0452566	0.507142	0.0266755
MIR10527_chr12	23	0.463661	0.0258521					-0.653219	0.000726139									-0.566122	0.0048634	-0.482811	0.0196199	-0.706841	0.000162793					-0.42351	0.0440379																			-0.706526	0.000164382
MIR106B_chr7	19
MIR11399_chr1	17	0.494785	0.0434673
MIR11401_chr16	24					0.441328	0.0308606
MIR1178_chr12	26	0.4637	0.0170333
MIR1179_chr15	19	0.617563	0.00484161							0.49537	0.0310339
MIR1182_chr1	26																																	0.546239	0.00388985	0.67151	0.000172714
MIR1185-2_chr14	16	-0.593866	0.0152867																							0.615797	0.0110952
MIR1199_chr19	19																																											0.513628	0.0244886
MIR1-1HG-AS1_chr20	25	0.566564	0.00314962					-0.444985	0.0258187																	0.425383	0.0340137
MIR1-2_chr18	20																							-0.512269	0.0209292
MIR1200_chr7	26																																	0.438499	0.0250378									-0.414317	0.0353492
MIR1204_chr8	22																													-0.429546	0.0460334																	-0.474285	0.0257405
MIR1207_chr8	17																																									-0.491229	0.0452363
MIR12114_chr22	26
MIR12115_chr4	18																											0.520279	0.0268666
MIR12119_chr7	25
MIR12121_chr14	23																									0.446513	0.0326926
MIR12124_chr3	13											-0.583621	0.036261
MIR12126_chr9	14																							0.606998	0.0213402					0.608286	0.0209919	0.53586	0.0482599
MIR12128_chr16	16															0.517537	0.0400517
MIR12131_chr6	13															0.612216	0.0261437											-0.561909	0.0456529
MIR12136_chr1	26																									-0.409301	0.0378621							0.389905	0.0489439									0.456634	0.019029			0.395194	0.0456967
MIR12136_chrM	26																									-0.425372	0.0302804																	0.470291	0.0153299			0.394163	0.0463159
MIR1224_chr3	24																																	0.440823	0.031075									0.53349	0.00725962
MIR1225_chr16	24							0.536696	0.00685289
MIR1231_chr1	26																																															-0.434175	0.0266766
MIR1233-1_chr15	23									0.558719	0.00558551			-0.442542	0.0344647
MIR1234_chr8	14
MIR1236_chr6	24																	0.407985	0.0478057					0.507092	0.0114359			0.407009	0.0483931
MIR1238_chr19	20																																															0.463227	0.0396916
MIR124-1_chr8	25
MIR124-2HG_chr8	26									0.460656	0.0178708															0.40383	0.0407628
MIR124-3_chr20	17							0.628906	0.00684197													0.606488	0.00984753
MIR1244-1_chr12	26																																					0.457701	0.018716
MIR1244-1_chr5	26																																					0.481708	0.0127117
MIR1247_chr14	23
MIR1248_chr3	26																																					0.473518	0.0145486
MIR1249_chr22	26											-0.48685	0.0116599	-0.406841	0.039145													0.761391	6.26333e-06																			0.446037	0.0223768
MIR1250_chr17	26																																	0.46881	0.0156999
MIR1251_chr12	26
MIR1255A_chr4	25
MIR1255B1_chr4	14																																															-0.640524	0.0135925
MIR1256_chr1	19									0.525894	0.0207393			-0.463279	0.0457547																	-0.479467	0.0377791
MIR1257_chr20	21									-0.478443	0.0282362																																	0.521606	0.0153044
MIR125B1_chr11	25									0.416333	0.0384383
MIR1260A_chr14	26																													-0.414432	0.0352932	-0.540142	0.0043939
MIR1267_chr13	26									0.483496	0.0123374															0.622065	0.000691527
MIR1268A_chr9	21																													-0.447299	0.0420424
MIR1269B_chr17	26
MIR1270_chr19	12															0.592802	0.0422157											-0.607688	0.0360793
MIR1273H_chr16	23																																	0.492894	0.0168643													0.526053	0.00992778
MIR1278_chr1	12																																											-0.63875	0.0253682
MIR1281_chr22	26																																											-0.44189	0.0238107
MIR1284_chr3	17																													0.518734	0.0328819	0.750499	0.000518731
MIR1285-1_chr7	24	0.409113	0.0471338
MIR1286_chr22	20
MIR1288_chr17	15																																			0.626085	0.0125278
MIR1289-2_chr5	24
MIR1291_chr12	26
MIR1292_chr20	25
MIR1302-3_chr2	15															0.647177	0.00910726
MIR1302-7_chr8	18							0.495157	0.0366772
MIR1302-8_chr9	23
MIR1303_chr5	14													0.625786	0.0166741
MIR1304_chr11	26	0.41102	0.0369853					-0.409045	0.0379938													-0.420603	0.0323903			0.473045	0.014661
MIR1307_chr10	26																									-0.391097	0.0481969
MIR130A_chr11	21	-0.459797	0.0359823
MIR132_chr17	14
MIR133A1_chr18	21
MIR133A1HG_chr18	26																											0.417947	0.0336154
MIR134_chr14	23	0.542335	0.00750588							0.613926	0.00183286			-0.413408	0.0499019																													-0.510384	0.0128336
MIR137HG_chr1	26	0.458882	0.0183744
MIR138-1_chr3	25									0.506824	0.00972157
MIR145_chr5	19																													-0.480917	0.0371211			0.549879	0.0147246							-0.477352	0.0387555
MIR147A_chr9	19															-0.461879	0.0465008
MIR148B_chr12	18																																											-0.571834	0.0131582	-0.501481	0.0339826
MIR149_chr2	25															-0.43696	0.0289559
MIR151A_chr8	26									0.392782	0.0471558																													-0.502043	0.0089649
MIR154_chr14	18															0.532459	0.0229155	-0.551154	0.0177513											-0.532793	0.0228139
MIR155HG_chr21	26																							0.433236	0.0270435													0.393328	0.0468226
MIR17HG_chr13	24			-0.455721	0.0252213	-0.473413	0.0194574																	0.536861	0.00683251
MIR181A1_chr1	19
MIR181A2_chr9	26
MIR181A2HG_chr9	26
MIR181B2_chr9	23																	-0.45353	0.0297383	-0.531388	0.00907187	-0.450571	0.0309567																			-0.492694	0.0169157
MIR184_chr15	21																									0.519616	0.0157694
MIR1843_chr1	26																											0.453633	0.0199326
MIR186_chr1	23									0.413751	0.0496934
MIR1908_chr11	26																																							-0.390539	0.0485456
MIR1909_chr19	26															-0.515086	0.00708656
MIR190A_chr15	13																									0.582579	0.0366767
MIR1914_chr20	26			0.404012	0.0406634	0.434319	0.0266206																					0.59442	0.00136354
MIR1915_chr10	17									-0.506433	0.0380385											-0.483367	0.0493387									-0.494451	0.0436312
MIR1915HG_chr10	26																											0.554015	0.00331889
MIR193BHG_chr16	26																											0.407591	0.0387503
MIR194-1_chr1	18
MIR194-2HG_chr11	17
MIR195_chr17	15																																	-0.51964	0.0471068
MIR1972-1_chr16	24																	-0.46535	0.0219349	-0.474041	0.0192743																					-0.480481	0.017477					-0.446782	0.0286158
MIR198_chr3	26							-0.563772	0.0027048
MIR199B_chr9	21																																	0.665719	0.000987856	0.501012	0.0206922			0.47657	0.028949
MIR2052_chr8	19																											-0.460748	0.0471098
MIR2052HG_chr8	26									0.486205	0.0117876																																					0.450219	0.0210026
MIR2053_chr8	19	0.497359	0.0302611																	-0.538886	0.0172789											-0.4609	0.0470278
MIR210_chr11	16			0.5	0.0485803	0.540852	0.0305192																																									0.547793	0.0280472
MIR210HG_chr11	12																																													-0.834028	0.000745328
MIR2113_chr6	16																																							-0.688941	0.00316015			-0.510819	0.0431734
MIR2115_chr3	14
MIR2116_chr15	17
MIR212_chr17	16									-0.557787	0.0247597
MIR215_chr1	18																											0.574634	0.0126172
MIR222_chrX	17			0.49099	0.0453569	0.49099	0.0453569
MIR223_chrX	16																					-0.542509	0.0299147																					-0.759297	0.00064598
MIR2277_chr5	26																																							-0.481373	0.0127828	-0.491371	0.0107956
MIR2355_chr2	22																	-0.526595	0.0118088			-0.452696	0.0343824																	-0.450053	0.0355811					-0.43225	0.0445331
MIR23C_chrX	24									0.483689	0.0166342
MIR2467_chr2	26															-0.543992	0.00406959
MIR25_chr7	24																																	0.465333	0.0219404
MIR2681_chr13	26									0.520514	0.00640866															0.562804	0.00276106
MIR2682_chr1	26																			-0.415254	0.0348947									-0.511107	0.00762076	-0.414246	0.0353836
MIR2909_chr17	22																																	0.467916	0.0280863
MIR299_chr14	15																																					-0.544448	0.0358683
MIR29B1_chr7	16																																					-0.682156	0.00360143
MIR29B2_chr1	24											-0.440423	0.0312463															0.423135	0.0393802
MIR29B2CHG_chr1	26																											0.516074	0.00695885
MIR29C_chr1	26																													-0.415013	0.0350111	-0.487133	0.0116041
MIR3059_chr12	20															0.676	0.00106829
MIR3064_chr17	26
MIR3065_chr17	24																									-0.575013	0.00328889
MIR30C2_chr6	22															0.430104	0.0457207					-0.485516	0.021986																	-0.635249	0.00149004	-0.46786	0.0281077
MIR31_chr9	17
MIR3132_chr2	17
MIR3135A_chr3	21
MIR3135B_chr6	26							-0.391554	0.0479124
MIR3136_chr3	19			-0.504167	0.0277288	-0.540655	0.0168457
MIR3137_chr3	15																	-0.531473	0.0414622	-0.573572	0.0253822																			-0.644536	0.00949016	-0.609833	0.0157846
MIR3138_chr4	17																																			0.554715	0.0208281
MIR3139_chr4	26																											0.400487	0.0426198
MIR3142HG_chr5	23													0.476516	0.0215177
MIR3143_chr6	11
MIR3149_chr8	19																							0.49333	0.0318423																					0.52626	0.0206348
MIR3151_chr8	22																																			0.578467	0.00479846
MIR3154_chr9	23																																											0.42068	0.0456236
MIR3157_chr10	18
MIR3161_chr11	16																																															-0.546543	0.0284806
MIR3163_chr11	14																																	0.697362	0.00556462
MIR3164_chr11	21
MIR3170_chr13	15															0.556928	0.0310396							0.53121	0.0415819
MIR3173_chr14	20																																							-0.539296	0.0141315
MIR3175_chr15	25							0.463059	0.0197501	0.489466	0.0130158			-0.503063	0.0103691																					0.416279	0.0384663
MIR3178_chr16	14	-0.710627	0.00439111																			0.580298	0.0295842
MIR3179-1_chr16	26	0.496404	0.0098969					-0.526083	0.00577077											-0.400516	0.0426037																			-0.45731	0.0188303							-0.472525	0.0147854
MIR3180-1_chr16	14	0.542878	0.0448541					-0.57807	0.0303659
MIR3180-2_chr16	25
MIR3180-4_chr16	26																											0.451881	0.0204758
MIR3180-5_chr16	21
MIR3181_chr16	14
MIR3182_chr16	20																							-0.50894	0.0219209
MIR3183_chr17	26																																					-0.553775	0.00333541
MIR3186_chr17	19													-0.52529	0.0209125
MIR3190_chr19	19																																					-0.494497	0.0313777
MIR3191_chr19	16																																					-0.786796	0.000299141
MIR3192_chr20	24																																	0.43398	0.0341042
MIR3197_chr21	12	-0.681903	0.0145819					0.643764	0.023885
MIR3198-1_chr22	22									0.428978	0.0463536
MIR3198-2_chr12	26																			-0.403491	0.040948	-0.404175	0.0405744			0.396714	0.0447958													-0.56028	0.0029124	-0.575294	0.00210701
MIR31HG_chr9	26																																	0.470027	0.0153952	0.654878	0.000283101
MIR32_chr9	21													-0.531683	0.0131166																					0.435069	0.0487117
MIR320B2_chr1	19											-0.463489	0.0456434
MIR320C1_chr18	24													-0.418777	0.0416734
MIR320D1_chr13	25																																					0.468048	0.0182974
MIR323A_chr14	15																	-0.524601	0.0446754			-0.592357	0.0199772							-0.621523	0.0133839	-0.667211	0.00658111
MIR323B_chr14	13
MIR325HG_chrX	26	0.398767	0.0436011
MIR329-1_chr14	22			0.481051	0.0234221	0.485504	0.0219898									0.536762	0.0100062																															0.568098	0.0058116
MIR329-2_chr14	22							0.593067	0.00362494																					-0.485744	0.0219149
MIR330_chr19	25	0.484562	0.0140977																							0.430027	0.0319065																	-0.406223	0.0439082
MIR331_chr12	14									0.883973	2.73108e-05															0.686739	0.00666987
MIR337_chr14	22	0.433858	0.043659									-0.437769	0.0415886					-0.523302	0.0124463			-0.499032	0.0180641																	-0.484228	0.022393					-0.426582	0.047723
MIR340_chr5	18																	-0.62301	0.00574567	-0.485067	0.0413125	-0.551185	0.0177435			-0.504052	0.0329322			-0.472522	0.0476837											-0.579579	0.0117049
MIR345_chr14	17																									0.568184	0.0173335					0.590799	0.0125154
MIR346_chr10	19
MIR34A_chr1	20															0.486615	0.0295731							0.479439	0.0324334																			0.536076	0.0148326	0.454426	0.0441263
MIR34AHG_chr1	26																																	0.429163	0.0286832	0.512976	0.00736575
MIR3605_chr1	26
MIR3610_chr8	26																					-0.434569	0.0265238																	-0.415365	0.0348416	-0.42336	0.0311567
MIR3611_chr10	19																																							-0.570199	0.0108014	-0.514934	0.0240658
MIR3612_chr12	22																	-0.471678	0.026681	-0.51525	0.0141247													-0.431098	0.0451673
MIR3613_chr13	22																			-0.489256	0.0208383	-0.427845	0.0469972			-0.495108	0.0191395													-0.463141	0.0299537	-0.497881	0.0183745
MIR3615_chr17	26
MIR3619_chr22	26											-0.470296	0.0153288	-0.464859	0.0167231
MIR3621_chr9	15							0.531077	0.0416427
MIR3622B_chr8	20																	-0.522721	0.0180455			-0.790255	3.3861e-05							-0.484309	0.0304695	-0.522483	0.0181076											-0.470329	0.0363713	-0.562514	0.00982709
MIR3650_chr5	26			-0.469661	0.0154864	-0.47515	0.014166	-0.469126	0.0156203																																							-0.396998	0.044629
MIR3655_chr5	26							-0.392251	0.0474821
MIR3657_chr12	21																	-0.513774	0.0172008	-0.489484	0.0243128																			-0.626718	0.00236458	-0.616975	0.00288932
MIR3659_chr1	11																	0.611881	0.0454257											0.629275	0.0380411													0.680366	0.0212242
MIR3662_chr6	24																																	0.44394	0.0297687
MIR3670-1_chr16	20			-0.476123	0.0338262																																					-0.456554	0.0430209					-0.547569	0.0124515
MIR3671_chr1	22																																			0.442753	0.0390625
MIR3672_chrX	15																																	-0.549354	0.0339075
MIR3674_chr8	23									0.449915	0.0312323			-0.436307	0.0373992
MIR3675_chr1	11
MIR3677_chr16	26	0.486135	0.0118016
MIR3679_chr2	26							0.471146	0.0151196	0.412109	0.0364382															0.433255	0.0270363
MIR3680-1_chr16	26	0.418055	0.0335646																																											-0.415756	0.0346536
MIR3684_chr4	15
MIR3688-1_chr4	18																									0.486567	0.0405965
MIR369_chr14	17
MIR370_chr14	25																											0.402369	0.0461477											0.466863	0.0186342
MIR3714_chr3	26													0.421741	0.0318762
MIR374A_chrX	20																							-0.451067	0.0459161
MIR374B_chrX	26																									0.443741	0.0231617
MIR376A1_chr14	13																	0.560656	0.0462435	0.655165	0.0150731													0.57895	0.0381509	0.70077	0.00762647
MIR376A2_chr14	14																									0.612321	0.0199291
MIR376B_chr14	20													-0.501278	0.0243455																					0.483354	0.0308472
MIR378B_chr3	25									0.578037	0.00247514															0.514357	0.00852535
MIR378D1_chr4	15							-0.659998	0.00741715																									-0.532389	0.0410472
MIR378D2_chr8	21											0.488425	0.0246691	0.53672	0.0121223
MIR378E_chr5	14
MIR378H_chr5	25
MIR378J_chr17	25																															-0.422086	0.0355761
MIR379_chr14	12																																			-0.598927	0.0396076
MIR380_chr14	21																					-0.553803	0.0091959
MIR381_chr14	20																																															-0.528202	0.0166657
MIR381HG_chr14	24							-0.431295	0.035355													-0.499495	0.012951															0.419619	0.0412224
MIR383_chr8	14																																			0.566139	0.0348161
MIR3907_chr7	12																					0.614287	0.0335742																									0.587737	0.0444627
MIR3914-1_chr7	17
MIR3914-2_chr7	17																													-0.496046	0.0428532
MIR3916_chr1	26																											0.547621	0.0037827					0.444201	0.0230028
MIR3917_chr1	26																									0.474986	0.0142041
MIR3934_chr6	26																																			0.41078	0.0371068			-0.520771	0.00637798	-0.423779	0.0309725
MIR3935_chr16	26															0.450101	0.0210404
MIR3936HG_chr5	26	0.61657	0.000795415					-0.39642	0.0449691													-0.418693	0.0332676
MIR3938_chr3	22																																															-0.46881	0.027747
MIR3939_chr6	26	0.3915	0.0479462																	-0.415991	0.0345411																					-0.394255	0.0462606
MIR3941_chr10	21																											0.4403	0.0457658
MIR3944_chr10	13							0.760322	0.00255341											0.629271	0.0212027													0.555214	0.0488717	0.922515	7.12382e-06
MIR3960_chr9	26			-0.412606	0.0361908	-0.409779	0.0376166
MIR3973_chr11	14					0.594322	0.0250033
MIR3975_chr18	26	0.468629	0.0157455							0.409394	0.0378143											-0.500293	0.00924586
MIR3976HG_chr18	23																																			0.419945	0.0460424
MIR409_chr14	16
MIR411_chr14	22
MIR412_chr14	12																									0.613706	0.0337894													0.749723	0.00498959
MIR421_chrX	26
MIR423_chr17	21																																			0.446228	0.0425963
MIR424_chrX	15
MIR425_chr3	12											-0.696817	0.0117965			-0.69862	0.0114889
MIR4251_chr1	18																																							0.480067	0.0437686
MIR4253_chr1	12															-0.767263	0.00358299
MIR4255_chr1	12
MIR4256_chr1	24																							0.40551	0.0493069			0.544271	0.00596704															0.438182	0.0322175
MIR4257_chr1	23											-0.585284	0.00334783	-0.581813	0.0035881					-0.500637	0.0149688
MIR4260_chr1	20																																	-0.496059	0.0261145	-0.469929	0.0365526
MIR4263_chr2	17																																					-0.527628	0.0295004
MIR4265_chr2	25																											0.550052	0.00439025
MIR4269_chr2	26																											0.487538	0.0115248															0.598225	0.00124638
MIR4271_chr3	23
MIR4274_chr4	13			-0.644702	0.0173632	-0.683668	0.00997868																	0.78162	0.00160008
MIR4275_chr4	13																																	-0.712699	0.00625538
MIR4282_chr6	20																									0.529618	0.0163233
MIR4292_chr9	26	0.443268	0.0233264																											0.522903	0.0061281													-0.426906	0.0296257
MIR4295_chr10	17															0.698781	0.00180359
MIR4296_chr10	24			0.557326	0.00466515	0.546859	0.00568728																																									0.482484	0.016947
MIR4300_chr11	11
MIR4300HG_chr11	26																																							-0.554505	0.00328546	-0.446668	0.0221649
MIR4304_chr12	21	0.474494	0.029755																					-0.440339	0.0457445
MIR4306_chr13	12
MIR4307HG_chr14	13																													-0.736332	0.00410246	-0.634109	0.0199371
MIR4311_chr15	17											0.662789	0.00373615	0.534871	0.0269497											0.48928	0.0462283																			0.52701	0.0297263
MIR4312_chr15	25																															0.465459	0.01904
MIR4313_chr15	13																							-0.576384	0.0392188	0.584542	0.0358969																	-0.619224	0.0240205
MIR4315-1_chr17	26																																							0.390919	0.0483076
MIR4318_chr18	25									0.448633	0.0244861											-0.493529	0.0121723																					-0.443776	0.0262729
MIR4319_chr18	26	0.637465	0.000460552							0.447044	0.0220393
MIR4324_chr19	18			-0.582816	0.0111371	-0.586181	0.0105701							0.468945	0.0496301
MIR4426_chr1	18																	-0.468911	0.0496487	-0.542843	0.0199195	-0.514705	0.0288429																							-0.470815	0.0486055
MIR4426_chr16	26	0.453482	0.0199788
MIR4427_chr1	26
MIR4428_chr1	21
MIR4435-1_chr2	24			0.447214	0.028444	0.44905	0.0277218																																			0.407894	0.0478601
MIR4435-2HG_chr2	26
MIR4442_chr3	26																																															-0.438427	0.0250644
MIR4444-1_chr2	24																																							-0.411008	0.0460213	-0.421039	0.0404706
MIR4447_chr3	26																																									0.443198	0.0233508
MIR4449_chr4	21	0.465397	0.0334996
MIR4450_chr4	18																																											-0.505331	0.0324187
MIR4453_chr4	26																																					-0.553775	0.00333541
MIR4453HG_chr4	25
MIR4458HG_chr5	26																									0.498803	0.00949105
MIR4469_chr8	24																																															-0.502303	0.0123728
MIR4473_chr9	24									0.448666	0.0278716
MIR4477A_chr20	22									0.444157	0.038373															0.450063	0.0355764
MIR4477A_chr9	26																									0.585688	0.00166875
MIR4479_chr9	20
MIR4482_chr10	25																					-0.469895	0.0177821
MIR4486_chr11	19																																							-0.583048	0.00879042	-0.649131	0.00263619					-0.530342	0.019498
MIR4496_chr12	11																																	0.847625	0.000983968
MIR4498_chr12	16			-0.552866	0.0263393	-0.602464	0.0135174
MIR4499_chr13	17																			-0.647351	0.00496533																					-0.551736	0.0216703
MIR4500HG_chr13	26																									0.429233	0.0286543					-0.396821	0.0447333
MIR4504_chr14	18																													0.640311	0.00420282
MIR4506_chr14	13																									-0.622697	0.0230169
MIR450A2_chrX	13																	0.556038	0.0484672																					0.571709	0.0412198	0.634232	0.0199057
MIR4512_chr15	11							-0.605741	0.0482524													-0.642376	0.0330628
MIR4515_chr15	15																	-0.676328	0.00563247	-0.665157	0.00681113	-0.553903	0.0321622																	-0.527824	0.0431463	-0.748723	0.00131957
MIR4516_chr16	26																					0.438775	0.0249364
MIR4517_chr16	21															0.457547	0.0370198
MIR4519_chr16	16																																	0.594271	0.0151995
MIR4523_chr17	26
MIR4524B_chr17	22																																	0.570511	0.0055613	0.529523	0.0112645					-0.455776	0.0330261
MIR4525_chr17	25																									-0.435696	0.0294769
MIR4528_chr18	11
MIR4533_chr20	11
MIR4534_chr22	25					-0.438748	0.0282317																	0.50074	0.0107865
MIR454_chr17	22									0.604828	0.00286396																																	-0.517894	0.0135545
MIR4640_chr6	25
MIR4641_chr6	14																																			-0.541576	0.0454722
MIR4647_chr6	26
MIR4648_chr7	25											-0.533751	0.00599694	-0.401109	0.0468991
MIR4649_chr7	23					-0.502144	0.014621
MIR4650-1_chr7	18																																											-0.470346	0.0488609
MIR4651_chr7	13															0.569082	0.0423761
MIR4654_chr1	18																									0.49111	0.0384859
MIR4655_chr7	14																																	-0.555913	0.0389994
MIR4656_chr7	22																	0.482671	0.0228928	0.464391	0.0294557																					0.455149	0.033299
MIR4658_chr7	26							0.406195	0.0394878													0.417881	0.033646	0.402449	0.0415218			0.662762	0.000224819																	0.455716	0.0193017
MIR4659A_chr8	19			-0.576425	0.00978525	-0.604367	0.00612931
MIR4659B_chr8	13			-0.626048	0.0220784	-0.595437	0.0317858	-0.619948	0.0238087																															-0.731543	0.00448365	-0.709731	0.00657729
MIR4660_chr8	26																			0.495278	0.0100924
MIR4664_chr8	26																													-0.437022	0.0255882
MIR4666A_chr1	18																																											-0.600222	0.00844885
MIR4666B_chrX	21			-0.444788	0.0433499																																							0.441242	0.0452502			-0.448175	0.0415936
MIR4668_chr9	15																																									-0.52793	0.0430965
MIR4673_chr9	24																									-0.411386	0.0458015											-0.419218	0.0414368
MIR4681_chr10	13															-0.774175	0.00189446
MIR4682_chr10	16																			-0.544255	0.0292873																			-0.636247	0.0080571	-0.505715	0.0456652
MIR4684_chr1	11																																															-0.662393	0.0263656
MIR4687_chr11	26																									0.407598	0.0387469					-0.42927	0.0286393
MIR4689_chr1	19															-0.542234	0.0164663
MIR4690_chr11	20																																															-0.467588	0.0376262
MIR4691_chr11	25																															-0.474915	0.0164415
MIR4694_chr11	24
MIR4697HG_chr11	26									0.477172	0.0137036
MIR4705_chr13	25	0.417637	0.0377741																							0.49567	0.0117464
MIR4712_chr15	25																																									-0.451524	0.02347
MIR4713HG_chr15	18																			-0.476649	0.045511
MIR4714_chr15	23																			-0.462494	0.0262776																					-0.565354	0.00493453
MIR4720_chr16	25																									0.432325	0.0309029
MIR4721_chr16	26																															-0.422872	0.0313719
MIR4722_chr16	24																											0.41097	0.0460431									-0.420249	0.0408875							0.461004	0.0233723
MIR4723_chr17	14																													-0.58192	0.0290248
MIR4726_chr17	21
MIR4727_chr17	25																																							0.442769	0.026656	0.408569	0.0425874
MIR4729_chr17	26	0.413752	0.0356256																																									-0.472572	0.014774
MIR4730_chr17	22
MIR4737_chr17	26																															-0.39302	0.0470106
MIR4740_chr17	24																															-0.415577	0.0434234
MIR4741_chr18	22																																	0.448759	0.0361794	0.496223	0.0188288
MIR4742_chr1	22					-0.501395	0.0174405
MIR4743_chr18	19
MIR4744_chr18	18							-0.482699	0.0424624																									0.548695	0.0183722
MIR4746_chr19	21																	0.488835	0.0245306																					0.461761	0.0350958	0.534213	0.0126093					0.571638	0.00678496
MIR4748_chr19	25
MIR4750_chr19	26					-0.39762	0.0442658																															0.391855	0.0477262
MIR4753_chr1	22																			-0.465321	0.0290895																					-0.433057	0.0440925
MIR4755_chr20	18																									0.486092	0.0408222							0.496471	0.0361045
MIR4760_chr21	16																					0.500022	0.0485687
MIR4762_chr22	21	0.721327	0.000224057
MIR4764_chr22	16																	0.506495	0.0452775	0.513463	0.0419239																			0.498786	0.0492168
MIR4766_chr22	21									-0.456078	0.0377093	0.451375	0.0399848
MIR4769_chrX	24	0.574138	0.00334784
MIR4771-1_chr2	20																	-0.518156	0.0192633					-0.46528	0.0387084
MIR4782_chr2	21															0.478733	0.0281273
MIR4784_chr2	26																	0.406269	0.0394487
MIR4785_chr2	19
MIR4787_chr3	26	0.501285	0.00908578							0.451657	0.0205462																																	-0.407536	0.0387792
MIR4793_chr3	26																	0.432674	0.0272654			0.390255	0.0487237
MIR4800_chr4	26																																	0.396355	0.0450074
MIR4803_chr5	24																									0.58163	0.00287121															-0.456088	0.025089
MIR484_chr16	18																			0.544659	0.0194288
MIR485_chr14	12									-0.661477	0.0191473																									-0.590041	0.0434304
MIR487A_chr14	17																	0.655275	0.00429909	0.657071	0.00415868																			0.540846	0.0249767	0.580711	0.0145126
MIR487B_chr14	16	-0.519209	0.0393014													0.577011	0.0192751
MIR491_chr9	25	0.416401	0.0384034							0.45171	0.023406											-0.40869	0.04252
MIR493_chr14	20
MIR494_chr14	21
MIR495_chr14	16																									0.549857	0.0273424
MIR496_chr14	23							0.485249	0.0189225			-0.474065	0.0222954	-0.432993	0.0390375
MIR497_chr17	20													-0.453478	0.044626																	-0.503155	0.0237328			0.718833	0.00035556
MIR497HG_chr17	26																																	0.455846	0.0192628
MIR499A_chr20	24																																			-0.40758	0.0480485
MIR5001_chr2	22																																							-0.52879	0.0113988
MIR5002_chr3	26	0.525302	0.00585688
MIR5003_chr5	16																			-0.551825	0.0266831
MIR5004_chr6	26			-0.42907	0.0287215	-0.406148	0.0395127											0.453746	0.0198979			0.388332	0.0499437															0.389997	0.0488857							0.419432	0.0329256
MIR5006_chr13	26
MIR5010_chr17	26	0.39519	0.0456992
MIR503HG_chrX	13																													-0.611791	0.0262766									-0.684205	0.00989734
MIR5047_chr17	26
MIR5087_chr1	24																											-0.413132	0.044799
MIR5094_chr15	19																											0.5459	0.0156116
MIR5188_chr12	16															0.503151	0.0469565
MIR5189_chr16	13															-0.738296	0.00395361
MIR5193_chr3	26			-0.399296	0.0432978	-0.438448	0.0250569
MIR5194_chr8	26									0.410585	0.0372058																									0.444453	0.022916
MIR5197_chr5	25
MIR539_chr14	11									0.628719	0.0382633
MIR542_chrX	15
MIR544A_chr14	21															-0.450392	0.0404738																											-0.499298	0.0212013			-0.44532	0.0430705
MIR548A3_chr8	24																									0.57068	0.00358938
MIR548AA1_chr8	16																			-0.535295	0.0326156											-0.567345	0.0219005									-0.572477	0.0204745
MIR548AQ_chr12	23																													0.612893	0.00187499	0.541777	0.00757992
MIR548AR_chr13	22
MIR548AS_chr13	17																									0.515042	0.0343698
MIR548AT_chr17	22																									0.571018	0.00550978
MIR548AU_chr9	15
MIR548AY_chr3	15															0.542123	0.0368263											0.683495	0.00496553
MIR548BC_chr17	26							-0.45642	0.0190924							0.424636	0.0305983																							-0.435164	0.0262946
MIR548D2_chr17	21
MIR548E_chr10	16																					0.540473	0.0306591																							0.541835	0.0301594
MIR548F2_chr2	21													-0.518544	0.0160247							-0.504812	0.019598																					-0.606678	0.00354647
MIR548F3_chr5	17																																							-0.680054	0.00266672	-0.564074	0.0183469	-0.493848	0.0439284
MIR548I1_chr3	22							-0.558333	0.00692223			0.501826	0.0173286																									0.426322	0.0478738
MIR548I3_chr8	13									-0.712024	0.00632751															-0.555762	0.0486026
MIR548N_chr7	22																					-0.519923	0.0131296			-0.446195	0.0373892					-0.503911	0.0167958			0.474219	0.0257637
MIR548O2_chr20	17																	-0.505269	0.0385566	-0.497055	0.0423663	-0.768457	0.000313614							-0.519286	0.0326638	-0.502673	0.0397315											-0.488135	0.0468186
MIR548T_chr4	18																	-0.474404	0.0466831											-0.739957	0.00044704	-0.651953	0.00336948
MIR548U_chr6	20	0.524823	0.017506
MIR548V_chr8	25																																					0.48008	0.0151498
MIR548W_chr16	21																													-0.555682	0.00891278
MIR549A_chr15	15																			0.619964	0.0136865																			0.542957	0.0364805	0.539816	0.0377962
MIR550A1_chr7	16																			-0.520828	0.0385855																			-0.621111	0.0102309	-0.518192	0.0397565
MIR550A2_chr7	20															0.480543	0.0319797	-0.499271	0.0250141	-0.474659	0.0344556	-0.589958	0.00618043																			-0.53294	0.0155423
MIR553_chr1	23																					-0.467704	0.0244194
MIR554_chr1	13									-0.587043	0.0349206
MIR555_chr1	26									0.459156	0.0182959
MIR556_chr1	16															0.557535	0.0248387
MIR5572_chr15	26	0.423536	0.0310791							0.388884	0.0495912
MIR5579_chr11	26																									0.46973	0.0154691
MIR5585_chr1	23																																	0.547454	0.00685465
MIR5586_chr14	18																			-0.489916	0.0390319																					-0.493287	0.0375045					-0.520648	0.0267396
MIR562_chr2	24																													0.492427	0.014505	0.436362	0.0330242
MIR563_chr3	26																					-0.425183	0.0303617
MIR564_chr3	26																																							-0.393933	0.046455
MIR568_chr3	26							-0.509414	0.00785812																													0.426092	0.0299715
MIR5681A_chr8	12
MIR5682_chr3	23	0.506744	0.0135998
MIR5685_chr6	18																							0.648327	0.003613
MIR5687_chr5	26
MIR5688_chr3	20																									0.486065	0.0297851			0.491648	0.0276881
MIR569_chr3	25
MIR5692A1_chr7	14																																			0.641888	0.0133312
MIR5692A2_chr7	20																											0.462575	0.0400076
MIR5692A2_chr8	26																																	0.399007	0.0434634	0.391067	0.0482151
MIR5692B_chr21	18
MIR5692C2_chr7	22
MIR5693_chr13	16																																			-0.530528	0.0344993
MIR5695_chr19	19																	-0.508228	0.026299			-0.547462	0.0152585																					-0.532786	0.0188414
MIR5699_chr10	26
MIR570_chr3	26																																	0.406984	0.0390699	0.415291	0.0348771
MIR570HG_chr3	26																																															0.406191	0.03949
MIR571_chr4	21											0.556337	0.00881577	0.456585	0.03747
MIR573_chr4	25																					-0.523573	0.00723108																					-0.476171	0.0161196
MIR578_chr4	25	0.687278	0.000147389							0.416963	0.0381163											-0.42649	0.0335016
MIR579_chr5	16			-0.62115	0.0102249	-0.662994	0.00512111																											0.504615	0.0462156
MIR580_chr5	14									0.620003	0.0180182															0.604333	0.0220744
MIR590_chr7	26	0.418339	0.0334319
MIR591_chr7	21
MIR595_chr7	21	0.520618	0.0155338
MIR597_chr8	24																			-0.430308	0.0358236
MIR599_chr8	13															-0.583467	0.0363225
MIR600HG_chr9	26	0.438024	0.0252141							0.545484	0.00394942															0.513338	0.00731722									0.417548	0.0338026
MIR603_chr10	13
MIR604_chr10	17
MIR606_chr10	18																													-0.593621	0.00939871	-0.487528	0.0401426
MIR6071_chr2	17									-0.605179	0.0100512
MIR6073_chr11	26																																					0.516123	0.00695261
MIR6076_chr14	11							-0.710956	0.0141792			0.811503	0.00242528																							-0.62423	0.0400898
MIR608_chr10	15																													0.523598	0.0451594
MIR6083_chr3	25															0.449345	0.0242326
MIR6084_chr1	26	0.627438	0.000601563																													-0.424329	0.030732
MIR611_chr11	26							0.478649	0.0133738									0.441295	0.0240225	0.398911	0.0435186					0.408953	0.0380412
MIR612_chr11	26													-0.420677	0.0323564													0.481013	0.0128598
MIR6125_chr12	26
MIR6129_chr17	15																			0.560759	0.0296608																			0.612822	0.0151415
MIR6131_chr5	13																									-0.614742	0.025363
MIR616_chr12	23											0.499818	0.0151606
MIR617_chr12	16									0.588711	0.0164309
MIR618_chr12	20															-0.541408	0.0136861											0.479588	0.032372
MIR619_chr12	25															-0.421708	0.0357585													0.447076	0.0250477
MIR620_chr12	12																			-0.578445	0.0488022			0.590129	0.0433911
MIR624_chr14	21	0.436513	0.0478845																													-0.484237	0.0261193									-0.539047	0.0116841
MIR626_chr15	14																																									-0.585459	0.0278311
MIR627_chr15	20																																	-0.637072	0.00251976
MIR628_chr15	26									0.439013	0.0248487
MIR631_chr15	26									0.421918	0.0317969																									0.482377	0.0125706
MIR632_chr17	26
MIR636_chr17	26							-0.406289	0.0394376													-0.421648	0.0319179									-0.451729	0.0205236							-0.485889	0.0118508	-0.460389	0.0179459
MIR637_chr19	25																									0.45598	0.0219709
MIR638_chr19	14																															0.535482	0.0484487
MIR639_chr19	26			-0.408406	0.038325	-0.413551	0.0357242																	0.466836	0.0162044
MIR640_chr19	18																																											-0.482129	0.0427429	-0.572866	0.0129567
MIR641_chr19	26
MIR643_chr19	19															0.477233	0.0388106
MIR644A_chr20	18																																									-0.531846	0.0231025
MIR645_chr20	25																	0.433196	0.0305295					0.580981	0.00232341			0.396443	0.0497646
MIR647_chr20	26
MIR648_chr22	26																																					-0.452076	0.020415
MIR649_chr22	11
MIR6509_chr7	23															0.507404	0.0134582
MIR6511B2_chr16	16									-0.810376	0.00014086															-0.503687	0.046684
MIR6512_chr2	20			-0.451292	0.0457945	-0.457592	0.042489
MIR6515_chr19	21
MIR6529_chr3	23															0.62564	0.00140878			-0.462083	0.0264289																			-0.420553	0.0456956	-0.545394	0.00711089
MIR656_chr14	16																																											-0.536761	0.0320523	-0.553481	0.0261378
MIR659_chr22	23													-0.423005	0.044318					-0.514332	0.012043	-0.438875	0.0361677															0.482355	0.0197529
MIR663A_chr20	26	0.408687	0.0381792																	-0.427497	0.0293767																			-0.46847	0.0157857	-0.519698	0.00650696
MIR663A_chr21	26																			-0.515214	0.0070699																			-0.432921	0.0271678	-0.460726	0.0178513
MIR663B_chr2	26	-0.408017	0.0385274																											-0.444922	0.0227553
MIR665_chr14	23							-0.479768	0.0205198											-0.460728	0.0269325																											-0.468736	0.0240642
MIR670HG_chr11	23									-0.452641	0.0301002																					-0.474675	0.0220995
MIR6719_chr19	20																	0.57452	0.00806144	0.489394	0.0285199			0.504271	0.0233743					0.525787	0.0172629											0.469933	0.0365508
MIR6721_chr6	26																											0.510962	0.00764084
MIR6724-1_chr21	26	-0.509328	0.00787037
MIR6726_chr1	14																																											0.65954	0.0102831
MIR6728_chr1	18															0.515887	0.0284148
MIR6729_chr1	16																	0.530689	0.0344344									0.766762	0.000529463
MIR6730_chr1	18	-0.499236	0.0349214							-0.470169	0.0489578															-0.487393	0.0402063
MIR6733_chr1	16																																															-0.554677	0.0257492
MIR6739_chr1	22																																					0.460864	0.0308785
MIR6741_chr1	20																																							0.615927	0.00383449	0.546069	0.0127434	0.452444	0.0451759
MIR6742_chr1	16																													0.50489	0.0460777
MIR6746_chr11	26
MIR6747_chr11	20
MIR6748_chr11	26																																			0.437579	0.0253797
MIR6749_chr11	19	0.522268	0.0217969																															0.640723	0.00311948
MIR6750_chr11	13
MIR6751_chr11	18																																	0.699986	0.00121962	0.540963	0.0204376
MIR6754_chr11	17																																											-0.493439	0.0441307
MIR6756_chr11	20																																			-0.472285	0.0354961
MIR6758_chr12	26																							0.441319	0.024014
MIR6763_chr12	12																							-0.65811	0.0199899
MIR6764_chr14	24
MIR6765_chr14	21
MIR6770-1_chr16	26	0.579669	0.00191182																																					-0.405814	0.0396913
MIR6772_chr16	23	0.475268	0.0219106																			-0.499366	0.0152675																									-0.452426	0.0301885
MIR6773_chr16	21	-0.439503	0.0462059
MIR6775_chr16	25																																					-0.4222	0.0355209
MIR6778_chr17	25															-0.48134	0.0148478
MIR6779_chr17	11																							0.627925	0.0385821
MIR6781_chr17	15																	0.57368	0.0253484	0.554965	0.0317646																			0.515301	0.0493126
MIR6784_chr17	21																									0.454774	0.03833
MIR6785_chr17	26									0.396611	0.0448562	-0.585491	0.00167623	-0.623608	0.000664579																									0.393239	0.0468765	0.395941	0.0452521
MIR6793_chr19	22																											0.548051	0.00827597
MIR6794_chr19	20																			0.531613	0.0158506																			0.444579	0.0495306	0.50445	0.0233172
MIR6798_chr19	12
MIR6799_chr19	11													-0.670059	0.0240757					-0.653039	0.0293629	-0.673199	0.0231799									-0.721807	0.0121453
MIR6800_chr19	26																																	0.437604	0.0253701
MIR6804_chr19	20																																													0.566085	0.0092719
MIR6808_chr1	17																									-0.62573	0.00721599
MIR6809_chr2	26																											0.439405	0.0247054
MIR6815_chr21	16																			-0.605184	0.0129925																					-0.524453	0.037018					-0.595794	0.0148751
MIR6816_chr22	21			-0.454442	0.0384892																															0.466937	0.0328409
MIR6817_chr22	13											-0.566264	0.0436425	-0.678004	0.0108677
MIR6818_chr22	18																													-0.60519	0.00778626									-0.502874	0.0334104	-0.575108	0.0125273
MIR6820_chr22	26																											0.43703	0.0255854
MIR6821_chr22	23
MIR6823_chr3	12											-0.581398	0.0473918
MIR6825_chr3	22															-0.428073	0.046867
MIR6826_chr3	19											0.502524	0.028324
MIR6827_chr3	22																					-0.653201	0.000980427																	-0.498117	0.0183105	-0.523368	0.0124334	-0.55566	0.00725511			-0.51984	0.0131469
MIR6829_chr3	23	0.485306	0.0189064															-0.448272	0.031931					-0.413918	0.0495921																	-0.415139	0.0488565	-0.434645	0.0382143
MIR6830_chr5	15
MIR6831_chr5	25																																					0.428725	0.0324862
MIR6832_chr6	26	0.433217	0.0270511													-0.418234	0.033481
MIR6833_chr6	25															-0.506138	0.00983703
MIR6834_chr6	21																			0.447176	0.0421057																			0.58537	0.00530671	0.637637	0.00187391
MIR6836_chr7	14																																					-0.997037	9.70725e-15
MIR6838_chr7	26																											0.3966	0.0448628																			0.398827	0.0435666
MIR6841_chr8	20																											0.506135	0.0227851
MIR6843_chr8	26													-0.396204	0.0450965
MIR6845_chr8	26
MIR6846_chr8	12																	0.644163	0.0237698					0.801289	0.00172918
MIR6847_chr8	19																											0.470837	0.0418847																	0.455606	0.049957
MIR6849_chr8	19	-0.593725	0.00736032							-0.48056	0.0372819
MIR6850_chr8	22
MIR6851_chr9	18																			-0.582637	0.0111678																											-0.751398	0.000324523
MIR6854_chr9	14																									-0.567369	0.0343363
MIR6856_chr9	19																							0.659762	0.00211551
MIR6858_chrX	18
MIR6859-1_chr15	26																																													-0.410888	0.037052
MIR6861_chr12	26																													-0.392111	0.0475681
MIR6864_chr17	26																											0.390054	0.0488499
MIR6865_chr17	26			0.389579	0.04915	0.391165	0.048154																			-0.432821	0.0272072
MIR6868_chr17	13
MIR6873_chr6	21									-0.533902	0.0126708													-0.498858	0.0213335
MIR6874_chr7	21			-0.474791	0.0296389	-0.545075	0.0106086																									0.532903	0.0128699
MIR6875_chr7	19
MIR6878_chr1	25																																													0.428084	0.0327753
MIR6880_chr12	23													0.456747	0.0284569							0.488916	0.0179111																					0.464595	0.0255151
MIR6881_chr15	11			-0.828079	0.00164407	-0.828079	0.00164407
MIR6883_chr17	26																																							-0.474274	0.0143704
MIR6884_chr17	24																																			0.463548	0.0225219
MIR6885_chr19	12																													0.638975	0.0253003			-0.756089	0.00443812					0.60448	0.0373441	0.826787	0.000910924
MIR6886_chr19	16																					-0.56926	0.0213597
MIR6889_chr22	19
MIR6891_chr6	26																							-0.393663	0.046619
MIR6892_chr7	26															0.516729	0.00687527											0.475585	0.0140655							0.429028	0.0287389
MIR708_chr11	22							0.477388	0.0246555																							0.437041	0.0419682
MIR7-1_chr9	25																																					0.41414	0.0395764
MIR7109_chr22	26
MIR7110_chr3	12
MIR7111_chr6	24																			-0.433483	0.0343332																			-0.457157	0.0247075	-0.464331	0.0222653
MIR7112_chr8	26
MIR7113_chr11	26																									0.428207	0.0290793
MIR7114_chr9	23
MIR7152_chr10	17																					-0.596032	0.0115688
MIR7156_chr1	21																											0.506092	0.0192402							0.621169	0.00265261											0.470655	0.0312929
MIR7160_chr8	15							-0.619966	0.0136861
MIR7-2_chr15	19									0.458895	0.0481211
MIR7-3HG_chr19	25																									0.435413	0.0295947
MIR744_chr17	23																													-0.44825	0.0319405
MIR758_chr14	22																																			0.520649	0.0129804
MIR760_chr1	23
MIR762HG_chr16	26
MIR769_chr19	16											-0.648808	0.00654641
MIR7705_chr8	26																					-0.449923	0.0210974
MIR7844_chr12	26																																					0.449671	0.0211786
MIR7845_chr2	19																	-0.496483	0.0305994																					-0.527328	0.0203323	-0.669904	0.0017014
MIR7846_chr1	23																																	0.594979	0.00274722
MIR7850_chr19	17																																			-0.555665	0.020565
MIR7978_chr4	26									0.470313	0.0153244
MIR8055_chr8	23							0.426745	0.0422789
MIR8057_chr18	14			-0.601113	0.0229866	-0.60059	0.0231373
MIR8058_chr16	25									0.414848	0.0392058																																	-0.460573	0.0205083
MIR8061_chr19	21													0.449199	0.0410735
MIR8063_chr15	17									-0.648475	0.00486604																					0.504861	0.0387396
MIR8065_chr16	22																																			-0.516492	0.0138545
MIR8069-1_chr21	17																																	-0.524379	0.0307033
MIR8085_chr19	13																			0.571869	0.0411501																					0.575117	0.0397539
MIR8087_chr11	19																	-0.604655	0.00609845	-0.485745	0.0349929	-0.459334	0.0478803	-0.488214	0.0339421											-0.463842	0.0454574			-0.499881	0.0293028	-0.495238	0.0310855
MIR8485_chr2	26	0.44409	0.0230411
MIR873_chr9	24																									0.481513	0.0172022
MIR874_chr5	25
MIR877_chr6	26																																							-0.395566	0.0454753
MIR885_chr3	21											-0.445415	0.0430205
MIR9-1_chr1	25																													-0.604568	0.00136917	-0.557543	0.00378406
MIR9-2_chr5	26
MIR920_chr12	26	0.441435	0.0239726							0.452182	0.0203819											-0.484232	0.0121859
MIR922_chr3	26									0.558518	0.00302216															0.596915	0.00128568
MIR93_chr7	20																											0.486254	0.0297119											-0.504969	0.0231523	-0.448766	0.0471742
MIR937_chr8	26																									-0.415925	0.0345725
MIR939_chr8	26															-0.402948	0.0412463
MIR9-3HG_chr15	26									0.463888	0.0169828																					-0.451419	0.0206211			0.438019	0.0252157
MIR941-1_chr20	26																	0.464883	0.0167166	0.551574	0.00348989							0.442779	0.0234973													0.470481	0.015283
MIR941-2_chr20	26											-0.488091	0.0114172															0.505494	0.00843146																			0.397379	0.0444063
MIR942_chr1	14							-0.678498	0.00763909													-0.578243	0.0303049
MIR943_chr4	26							0.595156	0.00134014			-0.437137	0.0255451
MIR95_chr4	24									0.410304	0.046432
MIR98_chrX	18																									-0.555078	0.0167947
MIR9851_chr10	26
MIR9901_chr16	12															-0.682045	0.0145533																			-0.669426	0.0172617			0.615462	0.0331414	0.635658	0.0263153
MIR9985_chrY	25									0.410783	0.04137															0.48021	0.0151184																	-0.402718	0.0459409
MIR99AHG_chr21	26							-0.419995	0.0326671							0.473212	0.0146211
MIRLET7A1_chr9	15
MIRLET7A2_chr11	17															0.509167	0.0368424
MIRLET7BHG_chr22	26																											0.405812	0.0396921
MIRLET7D_chr9	17																																	0.590552	0.0125615
MIRLET7F1_chr9	26																																							-0.43872	0.0249563
MIRLET7I_chr12	14															0.594647	0.0249038
[truncated: 22 more columns]
